# Supplementary material for: Pseudofornicia gen. n. (Hymenoptera, Braconidae, Microgastrinae), a new Indo-Australian genus and one new species from Vietnam
Source: Zookeys. 2015 Sep 30;(524):89–102. doi: 10.3897/zookeys.524.6158 (PMC4602292; doi:10.3897/zookeys.524.6158)
Supplement: XML Treatment for Pseudofornicia [file zookeys.524.6158-treatment1.xml]

<!DOCTYPE tp:taxon-treatment
  PUBLIC "-//TaxonX//DTD Taxonomic Treatment Publishing DTD v0 20100105//EN" "tax-treatment-NSO.dtd">
<tp:taxon-treatment xmlns:tp="http://www.plazi.org/taxpub"><tp:treatment-meta><kwd-group><label>Taxon classification</label><kwd><named-content content-type="kingdom">Animalia</named-content></kwd><kwd><named-content content-type="order">Hymenoptera</named-content></kwd><kwd><named-content content-type="family">Braconidae</named-content></kwd></kwd-group><mixed-citation publication-type="journal"><person-group><name><surname>van Achterberg</surname><given-names>Cornelis</given-names></name><name><surname>Long</surname><given-names>Khuat Dang</given-names></name><name><surname>Chen</surname><given-names>Xue-xin</given-names></name><name><surname>You</surname><given-names>Lan-shao</given-names></name></person-group><article-title><italic><tp:taxon-name><tp:taxon-name-part taxon-name-part-type="genus">Pseudofornicia</tp:taxon-name-part></tp:taxon-name></italic> gen. n. (<tp:taxon-name><tp:taxon-name-part taxon-name-part-type="order">Hymenoptera</tp:taxon-name-part></tp:taxon-name>, <tp:taxon-name><tp:taxon-name-part taxon-name-part-type="family">Braconidae</tp:taxon-name-part></tp:taxon-name>, <tp:taxon-name><tp:taxon-name-part taxon-name-part-type="subfamily">Microgastrinae</tp:taxon-name-part></tp:taxon-name>), a new Indo-Australian genus and one new species from Vietnam</article-title><source>Zookeys</source><day>30</day><month>9</month><year>2015</year><volume>2015</volume><issue>524</issue><fpage>89</fpage><lpage>102</lpage><pub-id pub-id-type="doi">10.3897/zookeys.524.6158</pub-id></mixed-citation></tp:treatment-meta><tp:nomenclature><tp:taxon-name>
                        <tp:taxon-name-part taxon-name-part-type="genus">Pseudofornicia</tp:taxon-name-part>
                        <object-id xmlns:xlink="http://www.w3.org/1999/xlink" content-type="zoobank" xlink:type="simple">http://zoobank.org/60B6A212-2344-493B-9168-F4E277EA8977</object-id>
                    </tp:taxon-name><tp:taxon-authority>van Achterberg</tp:taxon-authority><tp:taxon-status xmlns:xlink="http://www.w3.org/1999/xlink" xlink:type="simple">gen. n.</tp:taxon-status><xref ref-type="fig" rid="F1">Figs 1</xref><xref ref-type="fig" rid="F2">, 2–10</xref><xref ref-type="fig" rid="F3">, 11</xref><xref ref-type="fig" rid="F4">, 12–20</xref><xref ref-type="fig" rid="F5">, 21</xref><xref ref-type="fig" rid="F6">, 22–30</xref></tp:nomenclature><tp:treatment-sec sec-type="Etymology"><title>Etymology.</title><p>The specific name is derived from “pseudos” (Greek for “fallacy”) and the generic name <italic><tp:taxon-name><tp:taxon-name-part taxon-name-part-type="genus">Fornicia</tp:taxon-name-part></tp:taxon-name></italic> Brullé, because it is similar to that genus. Gender: feminine.</p></tp:treatment-sec><tp:treatment-sec sec-type="Type species"><title>Type species.</title><p><italic><tp:taxon-name><tp:taxon-name-part taxon-name-part-type="genus">Pseudofornicia</tp:taxon-name-part> <tp:taxon-name-part taxon-name-part-type="species">nigrisoma</tp:taxon-name-part></tp:taxon-name></italic> van Achterberg &amp; Long, sp. n.</p></tp:treatment-sec><tp:treatment-sec sec-type="Diagnosis"><title>Diagnosis.</title><p>Height of head 0.5–0.7 × height of mesosoma in lateral view (Figs <xref ref-type="fig" rid="F1">1</xref>, <xref ref-type="fig" rid="F3">11</xref>) and width of head 0.8–0.9 × width of mesoscutum; scapus moderately oblique apically; prepectal carina absent; axilla curved up over base of hind wing; metanotum with lobe-shaped protuberance postero-dorsally; medio-longitudinal carina of propodeum absent (Fig. <xref ref-type="fig" rid="F4">13</xref>); vein r-m of fore wing absent (Figs <xref ref-type="fig" rid="F2">2</xref>, <xref ref-type="fig" rid="F6">22</xref>); vein 1-SR of fore wing 0.3–0.4 × as long as vein 1-M (Figs <xref ref-type="fig" rid="F2">2</xref>, <xref ref-type="fig" rid="F4">12</xref>); inner middle tibial spur as long as basitarsus and curved (Fig. <xref ref-type="fig" rid="F1">1</xref>); three anterior tergites of metasoma forming a flattened carapace covering most of metasoma dorsally (Figs <xref ref-type="fig" rid="F2">4</xref>, <xref ref-type="fig" rid="F4">14</xref>, <xref ref-type="fig" rid="F6">24</xref>); first tergite movably joined to second tergite (Fig. <xref ref-type="fig" rid="F2">4</xref>); dorsal carinae of first metasomal tergite united into median carina posteriorly and with a lamella separating dorsal and anterior face of tergite (Figs <xref ref-type="fig" rid="F4">13</xref>, <xref ref-type="fig" rid="F6">23</xref>), anterior face smooth and flat; second suture of metasoma sinuate, crenulate and together with lateral grooves of medial area forming a more or less X-shaped figure (Figs <xref ref-type="fig" rid="F2">3</xref>, <xref ref-type="fig" rid="F4">13</xref>, <xref ref-type="fig" rid="F6">23</xref>); third tergite 1.1–1.6 × as long as second tergite medially (Figs <xref ref-type="fig" rid="F2">2</xref>, <xref ref-type="fig" rid="F4">13</xref>, <xref ref-type="fig" rid="F6">23</xref>); fourth-sixth tergites more or less sclerotized; ovipositor short and decurved; ovipositor sheath largely glabrous, narrow and only apically with some long setae; hypopygium of female fully sclerotized and acute apically. Males unknown.</p><fig id="F1" position="float" orientation="portrait"><label>Figure 1.</label><caption><p><italic><tp:taxon-name><tp:taxon-name-part taxon-name-part-type="genus">Pseudofornicia</tp:taxon-name-part> <tp:taxon-name-part taxon-name-part-type="species">flavoabdominis</tp:taxon-name-part></tp:taxon-name></italic> He &amp; Chen, female, paratype, habitus lateral.</p></caption><graphic xmlns:xlink="http://www.w3.org/1999/xlink" xlink:href="zookeys-524-089-g001.jpg" position="float" orientation="portrait" xlink:type="simple" id="oo_58716.jpg"/></fig><fig id="F2" position="float" orientation="portrait"><label>Figures 2–10.</label><caption><p><italic><tp:taxon-name><tp:taxon-name-part taxon-name-part-type="genus">Pseudofornicia</tp:taxon-name-part> <tp:taxon-name-part taxon-name-part-type="species">flavoabdominis</tp:taxon-name-part></tp:taxon-name></italic> He &amp; Chen, female, paratype. <bold>2</bold> fore wing <bold>3</bold> metasoma dorsal <bold>4</bold> metasoma lateral <bold>5</bold> hind leg <bold>6</bold> head dorsal <bold>7</bold> head anterior <bold>8</bold> mesosoma dorsal <bold>9</bold> mesosoma lateral <bold>10</bold> antenna.</p></caption><graphic xmlns:xlink="http://www.w3.org/1999/xlink" xlink:href="zookeys-524-089-g002.jpg" position="float" orientation="portrait" xlink:type="simple" id="oo_58717.jpg"/></fig><fig id="F3" position="float" orientation="portrait"><label>Figure 11.</label><caption><p><italic><tp:taxon-name><tp:taxon-name-part taxon-name-part-type="genus">Pseudofornicia</tp:taxon-name-part> <tp:taxon-name-part taxon-name-part-type="species">nigrisoma</tp:taxon-name-part></tp:taxon-name></italic> sp. n., female, holotype, habitus lateral.</p></caption><graphic xmlns:xlink="http://www.w3.org/1999/xlink" xlink:href="zookeys-524-089-g003.jpg" position="float" orientation="portrait" xlink:type="simple" id="oo_58718.jpg"/></fig><fig id="F4" position="float" orientation="portrait"><label>Figures 12–20.</label><caption><p><italic><tp:taxon-name><tp:taxon-name-part taxon-name-part-type="genus">Pseudofornicia</tp:taxon-name-part> <tp:taxon-name-part taxon-name-part-type="species">nigrisoma</tp:taxon-name-part></tp:taxon-name></italic> sp. n., female, holotype. <bold>12</bold> fore wing <bold>13</bold> metasoma dorsal <bold>14</bold> metasoma lateral <bold>15</bold> hind leg <bold>16</bold> antenna <bold>17</bold> head dorsal <bold>18</bold> head anterior <bold>19</bold> mesosoma dorsal <bold>20</bold> mesosoma lateral.</p></caption><graphic xmlns:xlink="http://www.w3.org/1999/xlink" xlink:href="zookeys-524-089-g004.jpg" position="float" orientation="portrait" xlink:type="simple" id="oo_58719.jpg"/></fig><fig id="F5" position="float" orientation="portrait"><label>Figure 21.</label><caption><p><italic><tp:taxon-name><tp:taxon-name-part taxon-name-part-type="genus">Pseudofornicia</tp:taxon-name-part> <tp:taxon-name-part taxon-name-part-type="species">vanachterbergi</tp:taxon-name-part></tp:taxon-name></italic> nom. n., female, holotype, habitus lateral.</p></caption><graphic xmlns:xlink="http://www.w3.org/1999/xlink" xlink:href="zookeys-524-089-g005.jpg" position="float" orientation="portrait" xlink:type="simple" id="oo_58720.jpg"/></fig><fig id="F6" position="float" orientation="portrait"><label>Figures 22–30.</label><caption><p><italic><tp:taxon-name><tp:taxon-name-part taxon-name-part-type="genus">Pseudofornicia</tp:taxon-name-part> <tp:taxon-name-part taxon-name-part-type="species">vanachterbergi</tp:taxon-name-part></tp:taxon-name></italic> nom. n., female, holotype. <bold>22</bold> fore wing <bold>23</bold> metasoma dorsal <bold>24</bold> metasoma lateral <bold>25</bold> hind leg <bold>26</bold> head dorsal <bold>27</bold> head anterior <bold>28</bold> mesosoma dorsal <bold>29</bold> mesosoma lateral <bold>30</bold> antenna.</p></caption><graphic xmlns:xlink="http://www.w3.org/1999/xlink" xlink:href="zookeys-524-089-g006.jpg" position="float" orientation="portrait" xlink:type="simple" id="oo_58721.jpg"/></fig></tp:treatment-sec><tp:treatment-sec sec-type="Distribution"><title>Distribution.</title><p>Indo-Australian.</p></tp:treatment-sec><tp:treatment-sec sec-type="Biology"><title>Biology.</title><p>Unknown, but the species of the very similar genus <italic><tp:taxon-name><tp:taxon-name-part taxon-name-part-type="genus">Fornicia</tp:taxon-name-part></tp:taxon-name></italic> are koinobiont endoparasitoids of limacodid caterpillars (<xref ref-type="bibr" rid="B10">Yu et al. 2012</xref>).</p></tp:treatment-sec><tp:treatment-sec sec-type="Comments"><title>Comments.</title><p>The genus will run in the key to world genera of <tp:taxon-name><tp:taxon-name-part taxon-name-part-type="subfamily">Microgastrinae</tp:taxon-name-part></tp:taxon-name> by <xref ref-type="bibr" rid="B8">Mason (1981)</xref> to the genus <italic><tp:taxon-name><tp:taxon-name-part taxon-name-part-type="genus">Fornicia</tp:taxon-name-part></tp:taxon-name></italic> Brullé. The new genus can be separated as follows:</p><table-wrap content-type="key" position="anchor" orientation="portrait"><table id="TID0EMLAC" rules="all"><tbody><tr><td rowspan="1" colspan="1">1</td><td rowspan="1" colspan="1">Third tergite 1.1–1.6 × as long as second tergite medially and flattened in lateral view; first tergite movably joined to second tergite; second tergite with wide and anteriorly widened medial area; second suture of metasoma curved and together with lateral grooves of medial area more or less X-shaped; head 0.8–1.0 × as wide as mesoscutum; prepectal carina absent; fourth-sixth tergites more or less sclerotized; scapus moderately oblique apically</td><td rowspan="1" colspan="1"><bold><italic><tp:taxon-name><tp:taxon-name-part taxon-name-part-type="genus">Pseudofornicia</tp:taxon-name-part></tp:taxon-name></italic> van Achterberg, gen. n.</bold></td></tr><tr><td rowspan="1" colspan="1">–</td><td rowspan="1" colspan="1">Third tergite 0.5–0.9 × as long as second tergite medially and curved in lateral view; first tergite immovably joined to second tergite; second tergite with narrow and anteriorly parallel-sided medial area; second suture of metasoma straight and not connected to lateral grooves of medial area and not X-shaped; head 0.7–0.8 × as wide as mesoscutum; prepectal carina present behind fore coxa; fourth-sixth tergites mainly membranous; scapus strongly oblique apically</td><td rowspan="1" colspan="1"><bold><italic><tp:taxon-name><tp:taxon-name-part taxon-name-part-type="genus">Fornicia</tp:taxon-name-part></tp:taxon-name></italic> Brullé</bold></td></tr></tbody></table></table-wrap></tp:treatment-sec><tp:treatment-sec sec-type="Key to species of the genus Pseudofornicia"><title>Key to species of the genus <italic><tp:taxon-name><tp:taxon-name-part taxon-name-part-type="genus">Pseudofornicia</tp:taxon-name-part></tp:taxon-name></italic></title><table-wrap content-type="key" position="anchor" orientation="portrait"><table id="TID0EPNAC" rules="all"><tbody><tr><td rowspan="1" colspan="1">1</td><td rowspan="1" colspan="1">Medial area of second metasomal tergite wide triangular (Fig. 46 in <xref ref-type="bibr" rid="B5">Austin and Dangerfield 1992</xref>); fore wing with two dark patches; scutellum with a slender (in lateral view tooth-like, but in dorsal view obtuse) protuberance posteriorly; height of head 0.5 × height of mesosoma in lateral view; median carina of first tergite 0.3–0.4 × as long as dorsal face of tergite; [metasoma black]; Australian region (Australia: Queensland)</td><td rowspan="1" colspan="1"><bold><italic><tp:taxon-name><tp:taxon-name-part taxon-name-part-type="genus">Pseudofornicia</tp:taxon-name-part> <tp:taxon-name-part taxon-name-part-type="species">commoni</tp:taxon-name-part></tp:taxon-name></italic> (Austin &amp; Dangerfield, 1992), comb. n.</bold></td></tr><tr><td rowspan="1" colspan="1">-</td><td rowspan="1" colspan="1">Medial area of second tergite largely subparallel-sided and only anteriorly widened (Figs <xref ref-type="fig" rid="F2">3</xref>, <xref ref-type="fig" rid="F6">23</xref>) or vase-shaped (Fig. <xref ref-type="fig" rid="F4">13</xref>); fore wing without dark patches; scutellum without protuberance, at most with a more or less up curved subposterior rim; height of head 0.6–0.7 × height of mesosoma in lateral view (Figs <xref ref-type="fig" rid="F1">1</xref>, <xref ref-type="fig" rid="F3">11</xref>); median carina of first tergite nearly as long as dorsal face of tergite (Figs <xref ref-type="fig" rid="F2">3</xref>, <xref ref-type="fig" rid="F4">13</xref>, <xref ref-type="fig" rid="F6">23</xref>); Oriental region</td><td rowspan="1" colspan="1"><bold>2</bold></td></tr><tr><td rowspan="1" colspan="1">2</td><td rowspan="1" colspan="1">Metasoma black dorsally and parallel-sided (Fig. <xref ref-type="fig" rid="F4">13</xref>); vein m-cu of fore wing about as long as vein 2-SR+M (Fig. <xref ref-type="fig" rid="F4">12</xref>); apical half of hind tibia dark brown (Figs <xref ref-type="fig" rid="F3">11</xref>, <xref ref-type="fig" rid="F4">15</xref>); height of head 0.7 × height of mesosoma in lateral view (Fig. <xref ref-type="fig" rid="F3">11</xref>); propodeum without elevated medio-basal area (Fig. <xref ref-type="fig" rid="F4">13</xref>); medial area of second tergite vase-shaped (Fig. <xref ref-type="fig" rid="F4">13</xref>); median length of third tergite 1.2 × second tergite (Fig. <xref ref-type="fig" rid="F4">13</xref>); vein cu-a of hind wing nearly straight (Fig. <xref ref-type="fig" rid="F4">19</xref>)</td><td rowspan="1" colspan="1"><bold><italic><tp:taxon-name><tp:taxon-name-part taxon-name-part-type="genus">Pseudofornicia</tp:taxon-name-part> <tp:taxon-name-part taxon-name-part-type="species">nigrisoma</tp:taxon-name-part></tp:taxon-name></italic> van Achterberg &amp; Long, sp. n.</bold></td></tr><tr><td rowspan="1" colspan="1">–</td><td rowspan="1" colspan="1">Metasoma brownish-yellow dorsally, at most second and third tergites medially dark brown and roundly narrowed posteriorly (Figs <xref ref-type="fig" rid="F2">3</xref>, <xref ref-type="fig" rid="F6">23</xref>); vein m-cu of fore wing shorter than vein 2-SR+M (Figs <xref ref-type="fig" rid="F2">2</xref>, <xref ref-type="fig" rid="F6">22</xref>); apical half of hind tibia yellowish brown (Figs <xref ref-type="fig" rid="F2">5</xref>, <xref ref-type="fig" rid="F6">25</xref>); height of head 0.6 × height of mesosoma in lateral view (Fig. <xref ref-type="fig" rid="F1">1</xref>); propodeum with small elevated medio-basal area (Fig. <xref ref-type="fig" rid="F2">3</xref>); medial area of second tergite largely subparallel-sided and only anteriorly widened (Figs <xref ref-type="fig" rid="F2">3</xref>, <xref ref-type="fig" rid="F6">23</xref>); median length of third tergite 1.3–1.5 × second tergite (Figs <xref ref-type="fig" rid="F2">3</xref>, <xref ref-type="fig" rid="F6">23</xref>); vein cu-a of hind wing moderately sinuate (Figs <xref ref-type="fig" rid="F2">8</xref>, <xref ref-type="fig" rid="F6">24</xref>)</td><td rowspan="1" colspan="1"><bold>3</bold></td></tr><tr><td rowspan="1" colspan="1">3</td><td rowspan="1" colspan="1">Head 0.8 × as wide as mesoscutum; anterior half of medial area of second metasomal tergite largely sculptured (especially laterally) and more gradually narrowed posteriorly (Fig. <xref ref-type="fig" rid="F2">3</xref>); first tergite near median carina hardly depressed and X-shaped groove superficial (Fig. <xref ref-type="fig" rid="F2">3</xref>, but posteriorly impressed); first discal cell nearly as setose as apical third of fore wing; apical rim of scutellum remaining far below upper level of scutellum; second and third tergites dark brown medially (Fig. <xref ref-type="fig" rid="F2">3</xref>); third tergite densely finely reticulate medially (Fig. <xref ref-type="fig" rid="F2">3</xref>)</td><td rowspan="1" colspan="1"><bold><italic><tp:taxon-name><tp:taxon-name-part taxon-name-part-type="genus">Pseudofornicia</tp:taxon-name-part> <tp:taxon-name-part taxon-name-part-type="species">flavoabdominis</tp:taxon-name-part></tp:taxon-name></italic> (He &amp; Chen, 1994) comb. n.</bold></td></tr><tr><td rowspan="1" colspan="1">-</td><td rowspan="1" colspan="1">Head 0.9 × as wide as mesoscutum; anterior half of medial area of second metasomal tergite largely smooth, except some punctures laterally and more abruptly narrowed posteriorly (Fig. <xref ref-type="fig" rid="F6">23</xref>); first tergite near median carina depressed because of distinctly impressed X-shaped groove (Fig. <xref ref-type="fig" rid="F6">23</xref>); first discal cell less setose than apical third of fore wing; apical rim of scutellum nearly reaching upper level of scutellum (Fig. <xref ref-type="fig" rid="F6">29</xref>); second and third tergites brownish yellow medially (Fig. <xref ref-type="fig" rid="F6">23</xref>); third tergite coarser reticulate medially (Fig. <xref ref-type="fig" rid="F6">23</xref>)</td><td rowspan="1" colspan="1"><bold><italic><tp:taxon-name><tp:taxon-name-part taxon-name-part-type="genus">Pseudofornicia</tp:taxon-name-part> <tp:taxon-name-part taxon-name-part-type="species">vanachterbergi</tp:taxon-name-part></tp:taxon-name></italic> Long, nom. n.</bold></td></tr><!--PageBreak--></tbody></table></table-wrap></tp:treatment-sec><ref-list><ref id="B10"><mixed-citation xmlns:xlink="http://www.w3.org/1999/xlink" xlink:type="simple"><person-group><name name-style="western"><surname>Yu</surname><given-names>DSK</given-names></name><name name-style="western"><surname>Achterberg</surname><given-names>C van</given-names></name><name name-style="western"><surname>Horstmann</surname><given-names>K</given-names></name></person-group> (<year>2012</year>) <source>Taxapad 2012, <tp:taxon-name><tp:taxon-name-part taxon-name-part-type="superfamily">Ichneumonoidea</tp:taxon-name-part></tp:taxon-name> 2011. Database on flash-drive</source>. <ext-link xlink:type="simple" ext-link-type="uri" xlink:href="http://www.taxapad.com">www.taxapad.com</ext-link>, <publisher-loc>Ottawa, Ontario, Canada</publisher-loc>.</mixed-citation></ref><ref id="B8"><mixed-citation xmlns:xlink="http://www.w3.org/1999/xlink" xlink:type="simple"><person-group><name name-style="western"><surname>Mason</surname><given-names>WRM</given-names></name></person-group> (<year>1981</year>) <article-title>The polyphyletic nature of <italic><tp:taxon-name><tp:taxon-name-part taxon-name-part-type="genus">Apanteles</tp:taxon-name-part></tp:taxon-name></italic> Foerster (<tp:taxon-name><tp:taxon-name-part taxon-name-part-type="order">Hymenoptera</tp:taxon-name-part></tp:taxon-name>: <tp:taxon-name><tp:taxon-name-part taxon-name-part-type="family">Braconidae</tp:taxon-name-part></tp:taxon-name>): A phylogeny and reclassification of <tp:taxon-name><tp:taxon-name-part taxon-name-part-type="subfamily">Microgastrinae</tp:taxon-name-part></tp:taxon-name>.</article-title> <source>Memoirs of the Entomological Society of Canada</source> <volume>115</volume>: <fpage>1</fpage>–<lpage>147</lpage>. doi: <ext-link xlink:type="simple" ext-link-type="doi" xlink:href="10.4039/entm113115fv">10.4039/entm113115fv</ext-link> </mixed-citation></ref><ref id="B5"><mixed-citation xmlns:xlink="http://www.w3.org/1999/xlink" xlink:type="simple"><person-group><name name-style="western"><surname>Austin</surname><given-names>AD</given-names></name><name name-style="western"><surname>Dangerfield</surname><given-names>PC</given-names></name></person-group> (<year>1992</year>) <article-title>Synopsis of Australasian <tp:taxon-name><tp:taxon-name-part taxon-name-part-type="subfamily">Microgastrinae</tp:taxon-name-part></tp:taxon-name> (<tp:taxon-name><tp:taxon-name-part taxon-name-part-type="order">Hymenoptera</tp:taxon-name-part></tp:taxon-name>: <tp:taxon-name><tp:taxon-name-part taxon-name-part-type="family">Braconidae</tp:taxon-name-part></tp:taxon-name>), with a key to genera and description of new taxa.</article-title> <source>Invertebrate Taxonomy</source> <volume>6</volume>(<issue>1</issue>): <fpage>1</fpage>–<lpage>76</lpage>. doi: <ext-link xlink:type="simple" ext-link-type="doi" xlink:href="10.1071/IT9920001">10.1071/IT9920001</ext-link> </mixed-citation></ref></ref-list></tp:taxon-treatment>
