# Supplementary material for: Pseudofornicia gen. n. (Hymenoptera, Braconidae, Microgastrinae), a new Indo-Australian genus and one new species from Vietnam
Source: Zookeys. 2015 Sep 30;(524):89–102. doi: 10.3897/zookeys.524.6158 (PMC4602292; doi:10.3897/zookeys.524.6158)
Supplement: XML Treatment for Pseudofornicia flavoabdominis [file zookeys.524.6158-treatment3.xml]

<!DOCTYPE tp:taxon-treatment
  PUBLIC "-//TaxonX//DTD Taxonomic Treatment Publishing DTD v0 20100105//EN" "tax-treatment-NSO.dtd">
<tp:taxon-treatment xmlns:tp="http://www.plazi.org/taxpub"><tp:treatment-meta><kwd-group><label>Taxon classification</label><kwd><named-content content-type="kingdom">Animalia</named-content></kwd><kwd><named-content content-type="order">Hymenoptera</named-content></kwd><kwd><named-content content-type="family">Braconidae</named-content></kwd></kwd-group><mixed-citation publication-type="journal"><person-group><name><surname>van Achterberg</surname><given-names>Cornelis</given-names></name><name><surname>Long</surname><given-names>Khuat Dang</given-names></name><name><surname>Chen</surname><given-names>Xue-xin</given-names></name><name><surname>You</surname><given-names>Lan-shao</given-names></name></person-group><article-title><italic><tp:taxon-name><tp:taxon-name-part taxon-name-part-type="genus">Pseudofornicia</tp:taxon-name-part></tp:taxon-name></italic> gen. n. (<tp:taxon-name><tp:taxon-name-part taxon-name-part-type="order">Hymenoptera</tp:taxon-name-part></tp:taxon-name>, <tp:taxon-name><tp:taxon-name-part taxon-name-part-type="family">Braconidae</tp:taxon-name-part></tp:taxon-name>, <tp:taxon-name><tp:taxon-name-part taxon-name-part-type="subfamily">Microgastrinae</tp:taxon-name-part></tp:taxon-name>), a new Indo-Australian genus and one new species from Vietnam</article-title><source>Zookeys</source><day>30</day><month>9</month><year>2015</year><volume>2015</volume><issue>524</issue><fpage>89</fpage><lpage>102</lpage><pub-id pub-id-type="doi">10.3897/zookeys.524.6158</pub-id></mixed-citation></tp:treatment-meta><tp:nomenclature><tp:taxon-name>
                        <tp:taxon-name-part taxon-name-part-type="genus">Pseudofornicia</tp:taxon-name-part>
                        <tp:taxon-name-part taxon-name-part-type="species">flavoabdominis</tp:taxon-name-part>
                    </tp:taxon-name><tp:taxon-authority>(He &amp; Chen, 1994)</tp:taxon-authority><tp:taxon-status xmlns:xlink="http://www.w3.org/1999/xlink" xlink:type="simple">comb. n.</tp:taxon-status><xref ref-type="fig" rid="F1">Figs 1</xref><xref ref-type="fig" rid="F2">, 2–10</xref><!--PageBreak--><!--PageBreak--><tp:nomenclature-citation-list><tp:nomenclature-citation><tp:taxon-name><tp:taxon-name-part taxon-name-part-type="genus">Fornicia</tp:taxon-name-part> <tp:taxon-name-part taxon-name-part-type="species">flavoabdominis</tp:taxon-name-part></tp:taxon-name><comment> He &amp; Chen (in Chen et al.), 1994: 130–131, 134, figs 22–26.</comment></tp:nomenclature-citation></tp:nomenclature-citation-list></tp:nomenclature><tp:treatment-sec sec-type="type material"><title>Type material.</title><p>Holotype ♀ (<abbrev xmlns:xlink="http://www.w3.org/1999/xlink" content-type="institution" xlink:title="Institute of Insect Sciences, Zhejiang University" xlink:type="simple">ZJUH</abbrev>), “[S. China], Zhejiang, Linan Xian, Yuqian, 2.vi.1958, Hu Cui”, “5845.1”. Paratype (<abbrev xmlns:xlink="http://www.w3.org/1999/xlink" content-type="institution" xlink:title="Institute of Insect Sciences, Zhejiang University" xlink:type="simple">ZJUH</abbrev>): 1 ♀, same label data, but “5845.1P”.</p></tp:treatment-sec><tp:treatment-sec sec-type="material"><title>Additional material.</title><p>1 ♀ (<abbrev xmlns:xlink="http://www.w3.org/1999/xlink" content-type="institution" xlink:title="Institute of Insect Sciences, Zhejiang University" xlink:type="simple">ZJUH</abbrev>) from Zhejiang, viii.1984.</p></tp:treatment-sec><tp:treatment-sec sec-type="Diagnosis"><title>Diagnosis.</title><p>Metasoma brownish yellow, at most second and third tergites medially dark brown; first tergite moderately coarsely reticulate (Fig. <xref ref-type="fig" rid="F2">3</xref>); medial area of second metasomal tergite gradually narrowed, largely sculptured and posteriorly narrower than medial area of third tergite anteriorly (Fig. <xref ref-type="fig" rid="F2">3</xref>); second tergite 0.6–0.7 × as long as third tergite and third tergite with moderately wide parallel-sided elevation and densely finely reticulate medially; scutellum in lateral view not protruding apically, with narrow curved lamella remaining far below upper level of scutellum, medially punctate or distinctly rugose; hind leg (except largely dark brown basitarsus) brownish-yellow.</p></tp:treatment-sec><tp:treatment-sec sec-type="Distribution"><title>Distribution.</title><p>China (Zhejiang).</p></tp:treatment-sec><tp:treatment-sec sec-type="Biology"><title>Biology.</title><p>Unknown. Adults collected in June and August.</p></tp:treatment-sec><tp:treatment-sec><!--Section generated to contain objects referenced in tp:taxon-treatment.--><fig id="F1" position="float" orientation="portrait"><label>Figure 1.</label><caption><p><italic><tp:taxon-name><tp:taxon-name-part taxon-name-part-type="genus">Pseudofornicia</tp:taxon-name-part> <tp:taxon-name-part taxon-name-part-type="species">flavoabdominis</tp:taxon-name-part></tp:taxon-name></italic> He &amp; Chen, female, paratype, habitus lateral.</p></caption><graphic xmlns:xlink="http://www.w3.org/1999/xlink" xlink:href="zookeys-524-089-g001.jpg" position="float" orientation="portrait" xlink:type="simple" id="oo_58716.jpg"/></fig><fig id="F2" position="float" orientation="portrait"><label>Figures 2–10.</label><caption><p><italic><tp:taxon-name><tp:taxon-name-part taxon-name-part-type="genus">Pseudofornicia</tp:taxon-name-part> <tp:taxon-name-part taxon-name-part-type="species">flavoabdominis</tp:taxon-name-part></tp:taxon-name></italic> He &amp; Chen, female, paratype. <bold>2</bold> fore wing <bold>3</bold> metasoma dorsal <bold>4</bold> metasoma lateral <bold>5</bold> hind leg <bold>6</bold> head dorsal <bold>7</bold> head anterior <bold>8</bold> mesosoma dorsal <bold>9</bold> mesosoma lateral <bold>10</bold> antenna.</p></caption><graphic xmlns:xlink="http://www.w3.org/1999/xlink" xlink:href="zookeys-524-089-g002.jpg" position="float" orientation="portrait" xlink:type="simple" id="oo_58717.jpg"/></fig></tp:treatment-sec></tp:taxon-treatment>
