# Supplementary material for: Pseudofornicia gen. n. (Hymenoptera, Braconidae, Microgastrinae), a new Indo-Australian genus and one new species from Vietnam
Source: Zookeys. 2015 Sep 30;(524):89–102. doi: 10.3897/zookeys.524.6158 (PMC4602292; doi:10.3897/zookeys.524.6158)
Supplement: XML Treatment for Pseudofornicia nigrisoma [file zookeys.524.6158-treatment4.xml]

<!DOCTYPE tp:taxon-treatment
  PUBLIC "-//TaxonX//DTD Taxonomic Treatment Publishing DTD v0 20100105//EN" "tax-treatment-NSO.dtd">
<tp:taxon-treatment xmlns:tp="http://www.plazi.org/taxpub"><tp:treatment-meta><kwd-group><label>Taxon classification</label><kwd><named-content content-type="kingdom">Animalia</named-content></kwd><kwd><named-content content-type="order">Hymenoptera</named-content></kwd><kwd><named-content content-type="family">Braconidae</named-content></kwd></kwd-group><mixed-citation publication-type="journal"><person-group><name><surname>van Achterberg</surname><given-names>Cornelis</given-names></name><name><surname>Long</surname><given-names>Khuat Dang</given-names></name><name><surname>Chen</surname><given-names>Xue-xin</given-names></name><name><surname>You</surname><given-names>Lan-shao</given-names></name></person-group><article-title><italic><tp:taxon-name><tp:taxon-name-part taxon-name-part-type="genus">Pseudofornicia</tp:taxon-name-part></tp:taxon-name></italic> gen. n. (<tp:taxon-name><tp:taxon-name-part taxon-name-part-type="order">Hymenoptera</tp:taxon-name-part></tp:taxon-name>, <tp:taxon-name><tp:taxon-name-part taxon-name-part-type="family">Braconidae</tp:taxon-name-part></tp:taxon-name>, <tp:taxon-name><tp:taxon-name-part taxon-name-part-type="subfamily">Microgastrinae</tp:taxon-name-part></tp:taxon-name>), a new Indo-Australian genus and one new species from Vietnam</article-title><source>Zookeys</source><day>30</day><month>9</month><year>2015</year><volume>2015</volume><issue>524</issue><fpage>89</fpage><lpage>102</lpage><pub-id pub-id-type="doi">10.3897/zookeys.524.6158</pub-id></mixed-citation></tp:treatment-meta><tp:nomenclature><tp:taxon-name>
                        <tp:taxon-name-part taxon-name-part-type="genus">Pseudofornicia</tp:taxon-name-part>
                        <tp:taxon-name-part taxon-name-part-type="species">nigrisoma</tp:taxon-name-part>
                        <object-id xmlns:xlink="http://www.w3.org/1999/xlink" content-type="zoobank" xlink:type="simple">http://zoobank.org/9F821EAE-CC41-4370-92C4-90A15C01D87B</object-id>
                    </tp:taxon-name><tp:taxon-authority>van Achterberg &amp; Long</tp:taxon-authority><tp:taxon-status xmlns:xlink="http://www.w3.org/1999/xlink" xlink:type="simple">sp. n.</tp:taxon-status><xref ref-type="fig" rid="F3">Figs 11</xref><xref ref-type="fig" rid="F4">, 12–20</xref></tp:nomenclature><tp:treatment-sec sec-type="type material"><title>Type material.</title><p>Holotype, ♀ (<abbrev xmlns:xlink="http://www.w3.org/1999/xlink" xlink:title="Institute of Ecology &amp; Biological Resources" xlink:type="simple">IEBR</abbrev>), “Vietnam: Ha Tinh, Huong Son, <named-content xmlns:xlink="http://www.w3.org/1999/xlink" content-type="dwc:verbatimCoordinates" xlink:type="simple">18°22'N, 106°13'E</named-content>, 300 m, 20.iv.–1.v.1998, Malaise [trap], <named-content xmlns:xlink="http://www.w3.org/1999/xlink" content-type="dwc:institutional_code" xlink:type="simple"><named-content content-type="dwc:institutional_code" xlink:type="simple">AMNH</named-content></named-content>, K. Long”. Paratypes: 1 ♂ (<named-content xmlns:xlink="http://www.w3.org/1999/xlink" content-type="dwc:institutional_code" xlink:type="simple">VNMN</named-content>), same data, except 2–11.v.1998, Mic.739; 1 ♀ (<named-content xmlns:xlink="http://www.w3.org/1999/xlink" content-type="dwc:institutional_code" xlink:type="simple">RMNH</named-content>), same data, except 900 m, 5.v.1998, Mic. 1049.</p></tp:treatment-sec><tp:treatment-sec sec-type="Diagnosis"><title>Diagnosis.</title><p>Height of head 0.7 × height of mesosoma in lateral view (Fig. <xref ref-type="fig" rid="F3">11</xref>) and its width equal to width of mesoscutum; vein m-cu of fore wing about as long as vein 2-SR+M (Fig. <xref ref-type="fig" rid="F4">12</xref>); fore wing without dark patches; vein cu-a of hind wing nearly straight (Fig. <xref ref-type="fig" rid="F4">19</xref>); scutellum punctate, without protuberance, with a more or less up curved subposterior rim remaining far below upper level of scutellum; propodeum without elevated medio-basal area (Fig. <xref ref-type="fig" rid="F4">13</xref>); apical half of hind tibia dark brown (Figs <xref ref-type="fig" rid="F3">11</xref>, <xref ref-type="fig" rid="F4">15</xref>); metasoma black dorsally and parallel-sided (Fig. <xref ref-type="fig" rid="F4">13</xref>); median carina of first tergite nearly as long as dorsal face of tergite (Fig. <xref ref-type="fig" rid="F4">13</xref>); medial area of second tergite vase-shaped (Fig. <xref ref-type="fig" rid="F4">13</xref>); median length of third tergite 1.2 × second tergite (Fig. <xref ref-type="fig" rid="F4">13</xref>); length of body 2.4–2.5 mm.</p></tp:treatment-sec><tp:treatment-sec sec-type="Description"><title>Description.</title><p>Holotype, ♀, length of body 2.4 mm, of fore wing 2.7 mm.</p><p><italic>Head.</italic> Height of head 0.7 × height of mesosoma in lateral view (Fig. <xref ref-type="fig" rid="F3">11</xref>) and its width equal to width of mesoscutum; antennal articles 18, length of third article 1.1 × fourth segment, length of third, fourth and penultimate segments 3.3, 3.0 and 2.2 × their width, respectively (Fig. <xref ref-type="fig" rid="F4">16</xref>); maxillary palp 0.9 × height of head; malar space 0.7 × as long as basal width of mandible; length of eye in dorsal view 2.2 × temple; temple directly narrowed posteriorly (Fig. <xref ref-type="fig" rid="F4">17</xref>); POL:OD:OOL= 12:5:5; face pimply with smooth interspaces; frons shiny and smooth, vertex laterally and temple with superficial rugae (Fig. <xref ref-type="fig" rid="F4">17</xref>).</p><p><italic>Mesosoma</italic>. Length of mesosoma 1.3 × its height; propleuron densely rugose; pronotum shiny, with some rugae and smooth posteriorly; mesopleuron densely rugose-punctate anteriorly and remainder largely smooth (Fig. <xref ref-type="fig" rid="F4">20</xref>); mesosternum shiny and moderately densely punctate; mesoscutum with satin sheen, densely punctate and notauli indicated by reticulate-punctate bands; scutellum rather convex, punctate, without protuberance, its subposterior rim slightly up curved and remaining far below upper level of scutellum; propodeum areolate and rather shiny, without elevated medio-basal area (only with small areola) or median carina (Fig. <xref ref-type="fig" rid="F4">13</xref>).</p><!--PageBreak--><p><italic>Wings</italic>. Fore wing: vein m-cu about as long as vein 2-SR+M (Fig. <xref ref-type="fig" rid="F4">12</xref>); vein 1-SR 0.35 × as long as vein 1-M; vein 1-R1 1.2 × as long as pterostigma; r:2-SR:2-SR+M = 10:10:7; vein 1-CU1 half as long as vein 2-CU1. Hind wing: vein cu-a nearly straight and its surroundings glabrous; vein M+CU about as long as vein 1-M.</p><!--PageBreak--><p><italic>Legs</italic>. Hind coxa nearly up to apex of third tergite (Fig. <xref ref-type="fig" rid="F4">14</xref>), mainly rather sparsely punctate but dorso-apically densely punctate and with some striae; length of hind femur, tibia and basitarsus 3.4, 5.2 and 4.0 × their width, respectively (Fig. <xref ref-type="fig" rid="F4">15</xref>); outer apical half of hind tibia and ventrally hind tarsus with dark brown spines; length of outer and inner spur of middle tibia 0.5 and 1.0 × middle basitarsus, respectively and inner spur curved (Fig. <xref ref-type="fig" rid="F3">11</xref>); length of outer and inner spur of hind tibia 0.5 and 0.7 × hind basitarsus, respectively and inner spur straight; tarsal claws without lobe.</p><p><italic>Metasoma</italic>. Metasoma parallel-sided in dorsal view (Fig. <xref ref-type="fig" rid="F4">13</xref>); first tergite short, parallel-sided apically, mainly longitudinally rugulose, its median carina nearly as long as dorsal face of tergite ending in a smooth triangular area and crenulate grooves along dorsal carinae X-shaped (Fig. <xref ref-type="fig" rid="F4">13</xref>); medial area of second tergite vase-shaped, largely smooth but anteriorly superficially punctate and its surroundings coarsely longitudinally rugose (Fig. <xref ref-type="fig" rid="F4">13</xref>); third tergite coarsely irregularly rugose, but medially superficially sculptured and sublaterally depressed and medially 1.2 × longer than second tergite; ovipositor sheath 0.11 × as long as fore wing and 0.7 × hind basitarsus, narrow (Fig. <xref ref-type="fig" rid="F4">14</xref>).</p><p><italic>Colour</italic>. Black; palpi, tibial spurs and tegula white; clypeus, mandible, galea, humeral plate, scapus and pedicellus (except brown stripe), third-fifth antennal articles ventrally, legs (but apical half of hind tibia and tarsus (except pale yellow basal 0.4 of hind basitarsus) dark brown), anterior half of metasoma ventrally, wing veins (but 1-M, 1-CU1 and cu-a brown) pale yellow; fore leg, middle leg (but coxa brown and femur yellowish-brown) and metasoma yellow; pterostigma (except basally) and fourth-seventh tergites dark brown; apex of hind femur, hypopygium and ovipositor sheath largely brown; wing membrane subhyaline.</p><p><italic>Variation.</italic> Length of body 2.3–2.5 mm, of fore wing 2.6–2.8 mm; vein 1-R1 of fore wing 1.0–1.2 × as long as pterostigma; medial area of second tergite mainly distinctly rugose or superficially punctate. Male is very similar and has vein 1-CU1 0.6 times vein 2-CU1.</p></tp:treatment-sec><tp:treatment-sec sec-type="Distribution"><title>Distribution.</title><p>Vietnam.</p></tp:treatment-sec><tp:treatment-sec sec-type="Biology"><title>Biology.</title><p>Unknown. Adults collected in AprilMay.</p></tp:treatment-sec><tp:treatment-sec sec-type="Etymology"><title>Etymology.</title><p>Name derived from “nigro” (Latin for “blacken”) and “soma” (Greek for “body”) because of the mainly black body.</p></tp:treatment-sec><tp:treatment-sec><!--Section generated to contain objects referenced in tp:taxon-treatment.--><fig id="F3" position="float" orientation="portrait"><label>Figure 11.</label><caption><p><italic><tp:taxon-name><tp:taxon-name-part taxon-name-part-type="genus">Pseudofornicia</tp:taxon-name-part> <tp:taxon-name-part taxon-name-part-type="species">nigrisoma</tp:taxon-name-part></tp:taxon-name></italic> sp. n., female, holotype, habitus lateral.</p></caption><graphic xmlns:xlink="http://www.w3.org/1999/xlink" xlink:href="zookeys-524-089-g003.jpg" position="float" orientation="portrait" xlink:type="simple" id="oo_58718.jpg"/></fig><fig id="F4" position="float" orientation="portrait"><label>Figures 12–20.</label><caption><p><italic><tp:taxon-name><tp:taxon-name-part taxon-name-part-type="genus">Pseudofornicia</tp:taxon-name-part> <tp:taxon-name-part taxon-name-part-type="species">nigrisoma</tp:taxon-name-part></tp:taxon-name></italic> sp. n., female, holotype. <bold>12</bold> fore wing <bold>13</bold> metasoma dorsal <bold>14</bold> metasoma lateral <bold>15</bold> hind leg <bold>16</bold> antenna <bold>17</bold> head dorsal <bold>18</bold> head anterior <bold>19</bold> mesosoma dorsal <bold>20</bold> mesosoma lateral.</p></caption><graphic xmlns:xlink="http://www.w3.org/1999/xlink" xlink:href="zookeys-524-089-g004.jpg" position="float" orientation="portrait" xlink:type="simple" id="oo_58719.jpg"/></fig></tp:treatment-sec></tp:taxon-treatment>
