# Supplementary material for: Pseudofornicia gen. n. (Hymenoptera, Braconidae, Microgastrinae), a new Indo-Australian genus and one new species from Vietnam
Source: Zookeys. 2015 Sep 30;(524):89–102. doi: 10.3897/zookeys.524.6158 (PMC4602292; doi:10.3897/zookeys.524.6158)
Supplement: XML Treatment for Pseudofornicia vanachterbergi [file zookeys.524.6158-treatment5.xml]

<!DOCTYPE tp:taxon-treatment
  PUBLIC "-//TaxonX//DTD Taxonomic Treatment Publishing DTD v0 20100105//EN" "tax-treatment-NSO.dtd">
<tp:taxon-treatment xmlns:tp="http://www.plazi.org/taxpub"><tp:treatment-meta><kwd-group><label>Taxon classification</label><kwd><named-content content-type="kingdom">Animalia</named-content></kwd><kwd><named-content content-type="order">Hymenoptera</named-content></kwd><kwd><named-content content-type="family">Braconidae</named-content></kwd></kwd-group><mixed-citation publication-type="journal"><person-group><name><surname>van Achterberg</surname><given-names>Cornelis</given-names></name><name><surname>Long</surname><given-names>Khuat Dang</given-names></name><name><surname>Chen</surname><given-names>Xue-xin</given-names></name><name><surname>You</surname><given-names>Lan-shao</given-names></name></person-group><article-title><italic><tp:taxon-name><tp:taxon-name-part taxon-name-part-type="genus">Pseudofornicia</tp:taxon-name-part></tp:taxon-name></italic> gen. n. (<tp:taxon-name><tp:taxon-name-part taxon-name-part-type="order">Hymenoptera</tp:taxon-name-part></tp:taxon-name>, <tp:taxon-name><tp:taxon-name-part taxon-name-part-type="family">Braconidae</tp:taxon-name-part></tp:taxon-name>, <tp:taxon-name><tp:taxon-name-part taxon-name-part-type="subfamily">Microgastrinae</tp:taxon-name-part></tp:taxon-name>), a new Indo-Australian genus and one new species from Vietnam</article-title><source>Zookeys</source><day>30</day><month>9</month><year>2015</year><volume>2015</volume><issue>524</issue><fpage>89</fpage><lpage>102</lpage><pub-id pub-id-type="doi">10.3897/zookeys.524.6158</pub-id></mixed-citation></tp:treatment-meta><tp:nomenclature><tp:taxon-name>
                        <tp:taxon-name-part taxon-name-part-type="genus">Pseudofornicia</tp:taxon-name-part>
                        <tp:taxon-name-part taxon-name-part-type="species">vanachterbergi</tp:taxon-name-part>
                    </tp:taxon-name><tp:taxon-authority>Long</tp:taxon-authority><tp:taxon-status xmlns:xlink="http://www.w3.org/1999/xlink" xlink:type="simple">nom. n.</tp:taxon-status><xref ref-type="fig" rid="F5">Figs 21</xref><xref ref-type="fig" rid="F6">, 22–30</xref><!--PageBreak--><!--PageBreak--><!--PageBreak--><tp:nomenclature-citation-list><tp:nomenclature-citation><tp:taxon-name><tp:taxon-name-part taxon-name-part-type="genus">Fornicia</tp:taxon-name-part> <tp:taxon-name-part taxon-name-part-type="species">achterbergi</tp:taxon-name-part></tp:taxon-name><comment> Long, 2007: 37–38, 41–42, figs 7–15 (not <italic><tp:taxon-name><tp:taxon-name-part taxon-name-part-type="genus">Fornicia</tp:taxon-name-part> <tp:taxon-name-part taxon-name-part-type="species">achterbergi</tp:taxon-name-part></tp:taxon-name></italic> Yang &amp; Chen, 2006).</comment></tp:nomenclature-citation></tp:nomenclature-citation-list></tp:nomenclature><tp:treatment-sec sec-type="type material"><title>Type material.</title><p>Holotype, ♀ (<abbrev xmlns:xlink="http://www.w3.org/1999/xlink" xlink:title="Institute of Ecology &amp; Biological Resources" xlink:type="simple">IEBR</abbrev>), “VN [= Vietnam]: Hà Tây, Thach Thât, vuòn chè, M[alaise]T[rap], 25.v–5.vi.2002, K.D. Long”.</p></tp:treatment-sec><tp:treatment-sec sec-type="Diagnosis"><title>Diagnosis.</title><p>Head 0.9 × as wide as mesoscutum in dorsal view and height of head 0.6 × height of mesosoma in lateral view (Fig. <xref ref-type="fig" rid="F5">21</xref>); scutellum medially distinctly rugose <!--PageBreak-->(Fig. <xref ref-type="fig" rid="F6">28</xref>), its apical rim nearly reaching upper level of scutellum (Fig. <xref ref-type="fig" rid="F6">29</xref>); first discal cell less setose than apical third of fore wing; vein m-cu of fore wing shorter than vein 2-SR+M (Fig. <xref ref-type="fig" rid="F6">22</xref>); vein cu-a of hind wing moderately sinuate (Fig. <xref ref-type="fig" rid="F6">24</xref>); apical half of hind tibia yellowish brown (Fig. <xref ref-type="fig" rid="F6">25</xref>); metasoma brownish yellow dorsally and roundly narrowed posteriorly (Fig. <xref ref-type="fig" rid="F6">23</xref>); first tergite near median carina depressed (Fig. <xref ref-type="fig" rid="F6">23</xref>); propodeum with small elevated medio-basal area (Fig. <xref ref-type="fig" rid="F6">28</xref>); medial area of second tergite largely subparallel-sided and only anteriorly widened (Fig. <xref ref-type="fig" rid="F6">23</xref>), its anterior half largely smooth, except some punctures laterally and area rather abruptly narrowed posteriorly (Fig. <xref ref-type="fig" rid="F6">23</xref>); second and third tergites brownish yellow medially (Fig. <xref ref-type="fig" rid="F6">23</xref>); third tergite rather coarsely reticulate medially, its median length 1.3 × second tergite (Fig. <xref ref-type="fig" rid="F6">23</xref>).</p></tp:treatment-sec><tp:treatment-sec sec-type="Distribution"><title>Distribution.</title><p>Vietnam.</p></tp:treatment-sec><tp:treatment-sec sec-type="Biology"><title>Biology.</title><p>Unknown, but reared from a host on a litchi tree.</p></tp:treatment-sec><tp:treatment-sec sec-type="Notes"><title>Notes.</title><p>Dr Khuat Dang Long renames here his <italic><tp:taxon-name><tp:taxon-name-part taxon-name-part-type="genus">Fornicia</tp:taxon-name-part> <tp:taxon-name-part taxon-name-part-type="species">achterbergi</tp:taxon-name-part></tp:taxon-name></italic> Long, 2007, into <italic><tp:taxon-name><tp:taxon-name-part taxon-name-part-type="genus">Pseudofornicia</tp:taxon-name-part> <tp:taxon-name-part taxon-name-part-type="species">vanachterbergi</tp:taxon-name-part></tp:taxon-name></italic> nom. n., because it is a primary homonym of <italic><tp:taxon-name><tp:taxon-name-part taxon-name-part-type="genus">Fornicia</tp:taxon-name-part> <tp:taxon-name-part taxon-name-part-type="species">achterbergi</tp:taxon-name-part></tp:taxon-name></italic> Yang &amp; Chen, 2006.</p><!--PageBreak--><!--PageBreak--></tp:treatment-sec><tp:treatment-sec><!--Section generated to contain objects referenced in tp:taxon-treatment.--><fig id="F5" position="float" orientation="portrait"><label>Figure 21.</label><caption><p><italic><tp:taxon-name><tp:taxon-name-part taxon-name-part-type="genus">Pseudofornicia</tp:taxon-name-part> <tp:taxon-name-part taxon-name-part-type="species">vanachterbergi</tp:taxon-name-part></tp:taxon-name></italic> nom. n., female, holotype, habitus lateral.</p></caption><graphic xmlns:xlink="http://www.w3.org/1999/xlink" xlink:href="zookeys-524-089-g005.jpg" position="float" orientation="portrait" xlink:type="simple" id="oo_58720.jpg"/></fig><fig id="F6" position="float" orientation="portrait"><label>Figures 22–30.</label><caption><p><italic><tp:taxon-name><tp:taxon-name-part taxon-name-part-type="genus">Pseudofornicia</tp:taxon-name-part> <tp:taxon-name-part taxon-name-part-type="species">vanachterbergi</tp:taxon-name-part></tp:taxon-name></italic> nom. n., female, holotype. <bold>22</bold> fore wing <bold>23</bold> metasoma dorsal <bold>24</bold> metasoma lateral <bold>25</bold> hind leg <bold>26</bold> head dorsal <bold>27</bold> head anterior <bold>28</bold> mesosoma dorsal <bold>29</bold> mesosoma lateral <bold>30</bold> antenna.</p></caption><graphic xmlns:xlink="http://www.w3.org/1999/xlink" xlink:href="zookeys-524-089-g006.jpg" position="float" orientation="portrait" xlink:type="simple" id="oo_58721.jpg"/></fig></tp:treatment-sec></tp:taxon-treatment>
